# Supplementary material for: Biochemical and Molecular Characteristics of a Novel Hyaluronic Acid Lyase from Citrobacter freundii
Source: Foods. 2022 Jul 5;11(13):1989. doi: 10.3390/foods11131989 (PMC9265501; doi:10.3390/foods11131989)
Supplement: Supplementary file 1 [file foods-11-01989-s001.zip]

Archive with 1 entries (1 files):
- foods-1736711-supplementary.pdf
